# Supplementary material for: An avian cortical circuit for chunking tutor song syllables into simple vocal-motor units
Source: Nat Commun. 2020 Oct 6;11:5029. doi: 10.1038/s41467-020-18732-x (PMC7538968; doi:10.1038/s41467-020-18732-x)
Supplement: Supplementary file 5 — Supplementary Code 1 [file 41467_2020_18732_MOESM5_ESM.zip]

Archive with 125 entries (114 files):
- NIf Paper - code to publish - Sept2020/
- NIf Paper - code to publish - Sept2020/.DS_Store
- __MACOSX/
- __MACOSX/NIf Paper - code to publish - Sept2020/
- __MACOSX/NIf Paper - code to publish - Sept2020/._.DS_Store
- NIf Paper - code to publish - Sept2020/Vanilla NIf Model/
- NIf Paper - code to publish - Sept2020/Vanilla NIf Model/genFigure1.m
- __MACOSX/NIf Paper - code to publish - Sept2020/Vanilla NIf Model/
- __MACOSX/NIf Paper - code to publish - Sept2020/Vanilla NIf Model/._genFigure1.m
- NIf Paper - code to publish - Sept2020/Vanilla NIf Model/tSneNIf.m
- __MACOSX/NIf Paper - code to publish - Sept2020/Vanilla NIf Model/._tSneNIf.m
- NIf Paper - code to publish - Sept2020/Vanilla NIf Model/orderData_100.mat
- __MACOSX/NIf Paper - code to publish - Sept2020/Vanilla NIf Model/._orderData_100.mat
- NIf Paper - code to publish - Sept2020/Vanilla NIf Model/NIf_runModel_noTSNE.m
- __MACOSX/NIf Paper - code to publish - Sept2020/Vanilla NIf Model/._NIf_runModel_noTSNE.m
- NIf Paper - code to publish - Sept2020/Vanilla NIf Model/orderTestData.mat
- __MACOSX/NIf Paper - code to publish - Sept2020/Vanilla NIf Model/._orderTestData.mat
- NIf Paper - code to publish - Sept2020/Vanilla NIf Model/sortbyCorr.m
- __MACOSX/NIf Paper - code to publish - Sept2020/Vanilla NIf Model/._sortbyCorr.m
- NIf Paper - code to publish - Sept2020/Vanilla NIf Model/test_clust_ids.m
- __MACOSX/NIf Paper - code to publish - Sept2020/Vanilla NIf Model/._test_clust_ids.m
- NIf Paper - code to publish - Sept2020/Vanilla NIf Model/genFigure2.m
- __MACOSX/NIf Paper - code to publish - Sept2020/Vanilla NIf Model/._genFigure2.m
- NIf Paper - code to publish - Sept2020/Vanilla NIf Model/orderTestData2.mat
- __MACOSX/NIf Paper - code to publish - Sept2020/Vanilla NIf Model/._orderTestData2.mat
- NIf Paper - code to publish - Sept2020/Vanilla NIf Model/generateOrderData.m
- __MACOSX/NIf Paper - code to publish - Sept2020/Vanilla NIf Model/._generateOrderData.m
- NIf Paper - code to publish - Sept2020/Vanilla NIf Model/NIf_mainScript_diffNumber.m
- __MACOSX/NIf Paper - code to publish - Sept2020/Vanilla NIf Model/._NIf_mainScript_diffNumber.m
- NIf Paper - code to publish - Sept2020/Vanilla NIf Model/genFigure3.m
- __MACOSX/NIf Paper - code to publish - Sept2020/Vanilla NIf Model/._genFigure3.m
- NIf Paper - code to publish - Sept2020/Vanilla NIf Model/delOutput.mat
- __MACOSX/NIf Paper - code to publish - Sept2020/Vanilla NIf Model/._delOutput.mat
- NIf Paper - code to publish - Sept2020/Vanilla NIf Model/impOutput.mat
- __MACOSX/NIf Paper - code to publish - Sept2020/Vanilla NIf Model/._impOutput.mat
- NIf Paper - code to publish - Sept2020/Vanilla NIf Model/NIf_mainScript_outputAltDiff.m
- __MACOSX/NIf Paper - code to publish - Sept2020/Vanilla NIf Model/._NIf_mainScript_outputAltDiff.m
- NIf Paper - code to publish - Sept2020/Vanilla NIf Model/NIf_mainScript_getOrderNumbers.m
- __MACOSX/NIf Paper - code to publish - Sept2020/Vanilla NIf Model/._NIf_mainScript_getOrderNumbers.m
- NIf Paper - code to publish - Sept2020/Vanilla NIf Model/switchState.m
- __MACOSX/NIf Paper - code to publish - Sept2020/Vanilla NIf Model/._switchState.m
- NIf Paper - code to publish - Sept2020/Vanilla NIf Model/customOutput.mat
- __MACOSX/NIf Paper - code to publish - Sept2020/Vanilla NIf Model/._customOutput.mat
- NIf Paper - code to publish - Sept2020/Vanilla NIf Model/NIf_runModel.m
- __MACOSX/NIf Paper - code to publish - Sept2020/Vanilla NIf Model/._NIf_runModel.m
- NIf Paper - code to publish - Sept2020/Vanilla NIf Model/wUpdate.m
- __MACOSX/NIf Paper - code to publish - Sept2020/Vanilla NIf Model/._wUpdate.m
- NIf Paper - code to publish - Sept2020/Vanilla NIf Model/dYdt.m
- __MACOSX/NIf Paper - code to publish - Sept2020/Vanilla NIf Model/._dYdt.m
- NIf Paper - code to publish - Sept2020/Vanilla NIf Model/dupOutput.mat
- __MACOSX/NIf Paper - code to publish - Sept2020/Vanilla NIf Model/._dupOutput.mat
- NIf Paper - code to publish - Sept2020/Vanilla NIf Model/normalOutput.mat
- __MACOSX/NIf Paper - code to publish - Sept2020/Vanilla NIf Model/._normalOutput.mat
- NIf Paper - code to publish - Sept2020/Vanilla NIf Model/NIf_mainScript.m
- __MACOSX/NIf Paper - code to publish - Sept2020/Vanilla NIf Model/._NIf_mainScript.m
- __MACOSX/NIf Paper - code to publish - Sept2020/._Vanilla NIf Model
- NIf Paper - code to publish - Sept2020/Rhythmic HVC Stimulation/
- NIf Paper - code to publish - Sept2020/Rhythmic HVC Stimulation/sortByAct.m
- __MACOSX/NIf Paper - code to publish - Sept2020/Rhythmic HVC Stimulation/
- __MACOSX/NIf Paper - code to publish - Sept2020/Rhythmic HVC Stimulation/._sortByAct.m
- NIf Paper - code to publish - Sept2020/Rhythmic HVC Stimulation/HVCIter.m
- __MACOSX/NIf Paper - code to publish - Sept2020/Rhythmic HVC Stimulation/._HVCIter.m
- NIf Paper - code to publish - Sept2020/Rhythmic HVC Stimulation/hvc_RhythmicStim.m
- __MACOSX/NIf Paper - code to publish - Sept2020/Rhythmic HVC Stimulation/._hvc_RhythmicStim.m
- __MACOSX/NIf Paper - code to publish - Sept2020/._Rhythmic HVC Stimulation
- NIf Paper - code to publish - Sept2020/README.rtf
- __MACOSX/NIf Paper - code to publish - Sept2020/._README.rtf
- NIf Paper - code to publish - Sept2020/Sporadic HVC Simulations/
- NIf Paper - code to publish - Sept2020/Sporadic HVC Simulations/trialTimes.mat
- __MACOSX/NIf Paper - code to publish - Sept2020/Sporadic HVC Simulations/
- __MACOSX/NIf Paper - code to publish - Sept2020/Sporadic HVC Simulations/._trialTimes.mat
- NIf Paper - code to publish - Sept2020/Sporadic HVC Simulations/sortByAct.m
- __MACOSX/NIf Paper - code to publish - Sept2020/Sporadic HVC Simulations/._sortByAct.m
- NIf Paper - code to publish - Sept2020/Sporadic HVC Simulations/lagdata_sporadic_lamda50_4x50.mat
- __MACOSX/NIf Paper - code to publish - Sept2020/Sporadic HVC Simulations/._lagdata_sporadic_lamda50_4x50.mat
- NIf Paper - code to publish - Sept2020/Sporadic HVC Simulations/HVCIter.m
- __MACOSX/NIf Paper - code to publish - Sept2020/Sporadic HVC Simulations/._HVCIter.m
- NIf Paper - code to publish - Sept2020/Sporadic HVC Simulations/findChainLength_v3.m
- __MACOSX/NIf Paper - code to publish - Sept2020/Sporadic HVC Simulations/._findChainLength_v3.m
- NIf Paper - code to publish - Sept2020/Sporadic HVC Simulations/lagdata_sporadic_lamda50_300.mat
- __MACOSX/NIf Paper - code to publish - Sept2020/Sporadic HVC Simulations/._lagdata_sporadic_lamda50_300.mat
- NIf Paper - code to publish - Sept2020/Sporadic HVC Simulations/HVCModel_sporadicSims.m
- __MACOSX/NIf Paper - code to publish - Sept2020/Sporadic HVC Simulations/._HVCModel_sporadicSims.m
- __MACOSX/NIf Paper - code to publish - Sept2020/._Sporadic HVC Simulations
- NIf Paper - code to publish - Sept2020/NIf to HVC Model/
- NIf Paper - code to publish - Sept2020/NIf to HVC Model/tSneNIf.m
- __MACOSX/NIf Paper - code to publish - Sept2020/NIf to HVC Model/
- __MACOSX/NIf Paper - code to publish - Sept2020/NIf to HVC Model/._tSneNIf.m
- NIf Paper - code to publish - Sept2020/NIf to HVC Model/.DS_Store
- __MACOSX/NIf Paper - code to publish - Sept2020/NIf to HVC Model/._.DS_Store
- NIf Paper - code to publish - Sept2020/NIf to HVC Model/NIf_runModel_noTSNE.m
- __MACOSX/NIf Paper - code to publish - Sept2020/NIf to HVC Model/._NIf_runModel_noTSNE.m
- NIf Paper - code to publish - Sept2020/NIf to HVC Model/findLatency.m
- __MACOSX/NIf Paper - code to publish - Sept2020/NIf to HVC Model/._findLatency.m
- NIf Paper - code to publish - Sept2020/NIf to HVC Model/sortbyCorr.m
- __MACOSX/NIf Paper - code to publish - Sept2020/NIf to HVC Model/._sortbyCorr.m
- NIf Paper - code to publish - Sept2020/NIf to HVC Model/AlternatingDifferentiation_nifHVC.m
- __MACOSX/NIf Paper - code to publish - Sept2020/NIf to HVC Model/._AlternatingDifferentiation_nifHVC.m
- NIf Paper - code to publish - Sept2020/NIf to HVC Model/sortByAct.m
- __MACOSX/NIf Paper - code to publish - Sept2020/NIf to HVC Model/._sortByAct.m
- NIf Paper - code to publish - Sept2020/NIf to HVC Model/plotHVCnet.m
- __MACOSX/NIf Paper - code to publish - Sept2020/NIf to HVC Model/._plotHVCnet.m
- NIf Paper - code to publish - Sept2020/NIf to HVC Model/HVCIter.m
- __MACOSX/NIf Paper - code to publish - Sept2020/NIf to HVC Model/._HVCIter.m
- NIf Paper - code to publish - Sept2020/NIf to HVC Model/plotSubsong.m
- __MACOSX/NIf Paper - code to publish - Sept2020/NIf to HVC Model/._plotSubsong.m
- NIf Paper - code to publish - Sept2020/NIf to HVC Model/NIf_mainScript_outputAltDiff.m
- __MACOSX/NIf Paper - code to publish - Sept2020/NIf to HVC Model/._NIf_mainScript_outputAltDiff.m
- NIf Paper - code to publish - Sept2020/NIf to HVC Model/nifOut2.mat
- __MACOSX/NIf Paper - code to publish - Sept2020/NIf to HVC Model/._nifOut2.mat
- NIf Paper - code to publish - Sept2020/NIf to HVC Model/switchState.m
- __MACOSX/NIf Paper - code to publish - Sept2020/NIf to HVC Model/._switchState.m
- NIf Paper - code to publish - Sept2020/NIf to HVC Model/customOutput.mat
- NIf Paper - code to publish - Sept2020/NIf to HVC Model/wUpdate.m
- __MACOSX/NIf Paper - code to publish - Sept2020/NIf to HVC Model/._wUpdate.m
- NIf Paper - code to publish - Sept2020/NIf to HVC Model/dYdt.m
- __MACOSX/NIf Paper - code to publish - Sept2020/NIf to HVC Model/._dYdt.m
- NIf Paper - code to publish - Sept2020/NIf to HVC Model/preHVC_nifOutput.mat
- __MACOSX/NIf Paper - code to publish - Sept2020/NIf to HVC Model/._preHVC_nifOutput.mat
- NIf Paper - code to publish - Sept2020/NIf to HVC Model/plotAlternating.m
- __MACOSX/NIf Paper - code to publish - Sept2020/NIf to HVC Model/._plotAlternating.m
- NIf Paper - code to publish - Sept2020/NIf to HVC Model/nifToHVC_process.m
- __MACOSX/NIf Paper - code to publish - Sept2020/NIf to HVC Model/._nifToHVC_process.m
- __MACOSX/NIf Paper - code to publish - Sept2020/._NIf to HVC Model
- __MACOSX/._NIf Paper - code to publish - Sept2020
