# Supplementary material for: An avian cortical circuit for chunking tutor song syllables into simple vocal-motor units
Source: Nat Commun. 2020 Oct 6;11:5029. doi: 10.1038/s41467-020-18732-x (PMC7538968; doi:10.1038/s41467-020-18732-x)
Supplement: Supplementary file 5 — Supplementary Code 1 [file 41467_2020_18732_MOESM5_ESM.zip › NIf Paper - code to publish - Sept2020/Vanilla NIf Model/genFigure1.m]

%%%%% Generate Figure 1
% Michael Happ, 5/15/2019
% 
% Run this script to generate figure 7 from the main text. To generate a
% similar figure for different network runs, run NIf_mainScript to generate
% an output file. Then, in this file, set custom = 'yes' in line 18.
% Unlike other figure-generating scripts, this one was written to work
% exclusively with the case of 4 inputs (since the tSNE parameters were
% chosen for this case).
%
% Note that tSNE parameters were fine-tuned to achieve a good embedding for
% the paper figure - there is no guarantee that these tSNE parameters will
% work well for other network runs.
%%%%%
close all
clear

custom = 'no'; % set to 'no' to generate figure from paper

if strcmp(custom, 'no')
    load('normalOutput.mat')
elseif strcmp(custom, 'yes')
    load('customOutput.mat')
end

% relevant timesteps
tsneTime = [3 603 8003];
activityTime = [1 800; 6801 7600; 8001 9000];

h = figure(23);
set(h, 'Position', [371     1   996   672])

ptSize = .01;
%% tsne figs

FontSize = 14;
for tIdx = 1:3
    thisIter = tsneTime(tIdx);
    
    subplot(10,4,[tIdx:4:16])
    yx = squeeze(sneOut(:,:,thisIter));
    plotLines = linesOut{thisIter};
    signs = signsOut{thisIter};
    
    ax = A(:,tsneTime(tIdx));
    
    posLines = find(signs==1);
    negLines = find(signs==-1);
    wkLines = find(signs==0);
    
    activPts = find(ax > 0);
    offPts = find(ax == 0);
    
    % plot network weights
    scatter(yx(offPts,1), yx(offPts,2),...
        ptSize,'MarkerFaceColor','w','MarkerEdgeColor','k')
    
    switch tIdx
        case 1
            title(['Connectivity - Initial']);
        case 2
            title(['During Tutoring']);
        case 3
            title(['End of Tutoring']);
    end


    hold on;
    scatter(yx(activPts,1), yx(activPts,2), 16,'MarkerFaceColor','w','MarkerEdgeColor','k')
    
    for lineIdx = 1:length(negLines)
        thisLine = negLines(lineIdx);
        
        plot(plotLines(thisLine,[1 3]), plotLines(thisLine,[2 4]),...
            'r', 'LineWidth', 0.5);
    end
    
    for lineIdx = 1:length(posLines)
        thisLine = posLines(lineIdx);
        
        plot(plotLines(thisLine,[1 3]), plotLines(thisLine,[2 4]),...
            'b', 'LineWidth', 0.5);
    end
    
    for lineIdx = 1:length(wkLines)
        thisLine = wkLines(lineIdx);
        
        plot(plotLines(thisLine,[1 3]), plotLines(thisLine,[2 4]),...
            'Color', [0.5 0.5 0.5], 'LineWidth', 0.5);
    end
    
    scatter(yx(offPts,1), yx(offPts,2), 16,'MarkerFaceColor','w','MarkerEdgeColor','k')
    scatter(yx(activPts,1), yx(activPts,2), 16,'MarkerFaceColor','w','MarkerEdgeColor','k')
    
    set(gca, 'xtick', [])
    set(gca, 'xticklabel', [])
    set(gca, 'ytick', [])
    set(gca, 'yticklabel', [])
    box on
    axis image
    set(gca,'tickdir','out','ticklength',[0.015 0.015], 'fontsize', FontSize,'tickdir','out');

    hold off;
end

%% Activity Plots

for actIdx = 1:3
    theseTimesteps = activityTime(actIdx,:);
    strt = theseTimesteps(1);
    fnsh = theseTimesteps(2);
    subplot(10,4,[21+actIdx:4:36])
    imagesc(-1*A(ordering,strt:fnsh)); 
    colormap(gray)
    switch actIdx
        case 1
            title('Network Activity - Early Tutoring')
        case 2
            title('Late Tutoring')
        case 3
            title('Singing')
    end
    set(gca, 'fontsize', FontSize)
    if actIdx == 1
        ylabel('Neuron #');
    else
        set(gca,'yticklabel',[])
    end
    
    set(gca,'Xticklabel',[])
    
    subplot(10,4,[37+actIdx]);
    imagesc(-1*B(:,strt:fnsh));
    set(gca, 'xtick', [])
    set(gca, 'xticklabel', [])
    set(gca, 'ytick', [50 100])
    set(gca,'ticklength',[0.015 0.015], 'fontsize', FontSize);

    if actIdx == 1
        ylabel('Input #');
    else
        set(gca,'yticklabel',[])
    end

    set(gca,'ticklength',[0.015 0.015], 'fontsize', FontSize);
end
