# Supplementary material for: An avian cortical circuit for chunking tutor song syllables into simple vocal-motor units
Source: Nat Commun. 2020 Oct 6;11:5029. doi: 10.1038/s41467-020-18732-x (PMC7538968; doi:10.1038/s41467-020-18732-x)
Supplement: Supplementary file 5 — Supplementary Code 1 [file 41467_2020_18732_MOESM5_ESM.zip › NIf Paper - code to publish - Sept2020/Vanilla NIf Model/tSneNIf.m]

function [yf, plotLines, signs, wStrengths, ax] = tSneNIf(varargin)

p = varargin{1}; 
ti = varargin{2}; 
ordering = varargin{3};

strThresh = 0.1;
dev = 1.5;

perplexity = 10;

numMax_ex = 2;
numMax_in = 2;

rng default


% if ti == 925
%     disp('catdog')
% end

if nargin == 4
    initial = varargin{4};
    y1 = tsne(p.W(ordering,ordering), 'Exaggeration', 2.5, 'InitialY', initial);
else
    y1 = tsne(p.W(ordering,ordering), 'Exaggeration', 2.5, 'Perplexity', perplexity);
end


% eliminate crazy outliers
xstd = std(y1(:,1));
ystd = std(y1(:,2));
total_std = sqrt(xstd^2 + ystd^2);

xmean = mean(y1(:,1));
ymean = mean(y1(:,2));

resids = y1 - [xmean ymean];
dists = sqrt(resids(:,1).^2 + resids(:,2).^2);

goodPts = find(dists < dev*total_std);

ax = p.A(ordering);

p.W = p.W(ordering,ordering);

p.Wx = p.W(goodPts, goodPts);
yx = y1(goodPts,:);
ax = ax(goodPts);
%% draw lines between all points


%% plot network weights
plotLines = [];
signs = [];
wStrengths = [];
for pairIdx = 1:length(yx(:,1))
    theseWeights = p.Wx(pairIdx,:);
    [~,sortI] = sortrows(theseWeights');
    
    topWeight = max(theseWeights);
    botWeight = min(theseWeights);
    
    topIdxs = find(theseWeights == topWeight);
    botIdxs = find(theseWeights == botWeight);
    
    if length(topIdxs) > numMax_ex
        shuff = topIdxs(randperm(length(topIdxs)));
        topIdxs = shuff(1:numMax_ex);
    else
        topIdxs = sortI(end-(numMax_ex-1):end)';
    end
    
    if length(botIdxs) > numMax_in
        shuff = botIdxs(randperm(length(botIdxs)));
        botIdxs = shuff(1:numMax_in);
    else
        botIdxs = sortI(1:numMax_in)';
    end
    
    goodWeights = [botIdxs' topIdxs'];
    
    for pairNum = 1:(numMax_ex+numMax_in)
        pairJdx = goodWeights(pairNum);
        plotLines = [plotLines; yx(pairIdx,:) yx(pairJdx,:)];
        
        thisWeight = p.Wx(pairIdx,pairJdx);
        wStrengths = [wStrengths; thisWeight];
        
        if abs(thisWeight) > strThresh
            signs(end+1) = sign(thisWeight);
        else
            signs(end+1) = 0;
        end
    end
end

posLines = find(signs==1);
negLines = find(signs==-1);
wkLines = find(signs==0);


shortness = 100 - length(yx(:,1));
nans = NaN*ones(shortness,2);
yf = [yx; nans];
