# Supplementary material for: An avian cortical circuit for chunking tutor song syllables into simple vocal-motor units
Source: Nat Commun. 2020 Oct 6;11:5029. doi: 10.1038/s41467-020-18732-x (PMC7538968; doi:10.1038/s41467-020-18732-x)
Supplement: Supplementary file 5 — Supplementary Code 1 [file 41467_2020_18732_MOESM5_ESM.zip › NIf Paper - code to publish - Sept2020/Vanilla NIf Model/sortbyCorr.m]

function perm = sortbyCorr(W)
    DisMatrix = W*W' + W'; %W*W'+W'*W+10*W'; %W*W' + W' sometimes works pretty well
    me = 1; 
    togo = 2:size(DisMatrix,1); 
    for i = 1:length(W)-1
        %indPlot(i) = i;
        %[~,indPlot(i)] = max(EW(:,indPlot(i-1))); 
        %eliPlot(i-1) = 0; 
        [~,next] = max(DisMatrix(me(end),togo));
        me(end+1) = togo(next);
        togo(next) = [];
    end
    perm = me; 
