# Supplementary material for: An avian cortical circuit for chunking tutor song syllables into simple vocal-motor units
Source: Nat Commun. 2020 Oct 6;11:5029. doi: 10.1038/s41467-020-18732-x (PMC7538968; doi:10.1038/s41467-020-18732-x)
Supplement: Supplementary file 5 — Supplementary Code 1 [file 41467_2020_18732_MOESM5_ESM.zip › NIf Paper - code to publish - Sept2020/Vanilla NIf Model/genFigure2.m]

%%%%% Generate Figure 2 (Supp Fig)
% Michael Happ, 5/15/2019
% 
% Run this script to generate supp fig 15 from the main text. 
% To generate a similar figure for different network runs, run 
% NIf_mainScript to generate an output file. Then, on line 12 of this file, 
% set custom = 3, 4 or 5, depending on the number of tutor syllables used.
%%%%%
close all
clear

custom = 'no'; 

switch custom
    case 'no'
        load('normalOutput.mat')
        tutoring = [4401:6000];
        singing = [8001:9600];
    case 3
        load('customOutput.mat')
        tutoring = [3301:4500];
        singing = [6001:7200];
    case 4
        load('customOutput.mat')
        tutoring = [4401:6000];
        singing = [8001:9600];
    case 5
        load('customOutput.mat')
        tutoring = [7001:9000];
        singing = [10001:12000];
end


FontSize = 14;
h = figure(24);
set(h, 'Position', [424    99   761   574])

%
ax1 = axes('Position',[0.3 0.55 .4 .35],'Box','on');
imagesc(p.WB(ordering,:));
colorbar;
title('Input Weights')
ylabel('Post-synaptic Neuron')
xlabel('Pre-synaptic Neuron')
set(gca,'ticklength',[0.015 0.015], 'fontsize', FontSize);


ax2 = axes('Position',[0.05 0.05 .4 .35],'Box','on'); %.05 ... .4
imagesc(p.W0(ordering, ordering));
colorbar;
title('Initial Recurrent Weights')
set(gca,'ticklength',[0.015 0.015], 'fontsize', FontSize);


ax3 = axes('Position',[0.55 0.05 .4 .35],'Box','on');
imagesc(p.W(ordering, ordering))
colorbar;
title('Final Recurrent Weights')
set(gca,'ticklength',[0.015 0.015], 'fontsize', FontSize);
