# Supplementary material for: An avian cortical circuit for chunking tutor song syllables into simple vocal-motor units
Source: Nat Commun. 2020 Oct 6;11:5029. doi: 10.1038/s41467-020-18732-x (PMC7538968; doi:10.1038/s41467-020-18732-x)
Supplement: Supplementary file 5 — Supplementary Code 1 [file 41467_2020_18732_MOESM5_ESM.zip › NIf Paper - code to publish - Sept2020/Vanilla NIf Model/generateOrderData.m]

function orderData = generateOrderData(tutorActivity, songActivity)
%%%%%%%%%%
% omg this script - it's fairly well-commented, anyway. good luck!
%%%%%%%%%%

clusterArray = cell(1,1);

tutorActivity = 2*tutorActivity;
songActivity = 2*songActivity;

% first define ensembles - assume 100ms, 1ms per timestep
clusterData = tutorActivity(:,end-799:end);
for possibleClusterIndex = 1:8
    thisCD = clusterData(:,(possibleClusterIndex-1)*100+1:possibleClusterIndex*100);
    avgAct = sum(thisCD,2)/100;
    thisC_ID = find(avgAct > 0.25);
    
    % determine if cluster is new
    if possibleClusterIndex > 1
        candidates = length(clusterArray);
        similarities = zeros(1,candidates);
        for oldClusterID = 1:candidates
            old_clust = clusterArray{oldClusterID};
            oc_vector = zeros(100,1);
            oc_vector(old_clust) = 1;
            
            nc_vector = zeros(100,1);
            nc_vector(thisC_ID) = 1;
            
            similarities(oldClusterID) = sum(oc_vector == nc_vector)/100;
        end
        if max(similarities) <= 0.8
            clusterArray{end+1} = thisC_ID;
        end
    else
        clusterArray{1} = thisC_ID;
    end
end
    

numClusters = length(clusterArray);
orderData = zeros(1,numClusters+2);


% populate cluster sizes
for clust_idx = 1:numClusters
    orderData(1,2+clust_idx) = length(clusterArray{clust_idx});
end

smallest_clust_size = min(orderData(1,3:end));

% now construct ensemble timelines
% start by constructing avg activity timeline
tutor_ensembleTimeline = zeros(1,80); % intentionally hard-coded here -- probably sloppy
for tutor_idx = 1:80
    thisStart = ((tutor_idx-1)*100)+1;
    thisEnd = thisStart+99;
    thisAvgAct = sum(tutorActivity(:,thisStart:thisEnd),2)/100; %column
     
    similarities = zeros(1,numClusters);
    for clust_idx = 1:numClusters
        clust_vector = zeros(100,1); %row
        clust_vector(clusterArray{clust_idx}) = 1;
        
        similarities(clust_idx) = thisAvgAct'*clust_vector; %dot product
    end
    
    similarities(similarities<0.5*smallest_clust_size) = 0;
    
    [maxx, c_ID] = max(similarities);
    if maxx > 0
        tutor_ensembleTimeline(tutor_idx) = c_ID;
    else
        tutor_ensembleTimeline(tutor_idx) = 0;
    end
end     
    
   

song_ensembleTimeline = zeros(1,20);
for song_idx = 1:20
    thisStart = ((song_idx-1)*100)+1;
    thisEnd = thisStart+99;
    thisAvgAct = sum(songActivity(:,thisStart:thisEnd),2)/100;
    
    similarities = zeros(1,numClusters);
    for clust_idx = 1:numClusters
        clust_vector = zeros(100,1); %row
        clust_vector(clusterArray{clust_idx}) = 1;
        
        similarities(clust_idx) = thisAvgAct'*clust_vector; %dot product
    end
    
    similarities(similarities<0.5*smallest_clust_size) = 0;
    
    [maxx, c_ID] = max(similarities);
    if maxx > 0
        song_ensembleTimeline(song_idx) = c_ID;
    else
        song_ensembleTimeline(song_idx) = 0;
    end
end
   
tET = tutor_ensembleTimeline(21:end); % look only at stable part

nonsilence = find(tET ~= 0);
tET = tET(nonsilence);

sET = song_ensembleTimeline; % look at whole thing
nonsilence = find(sET ~= 0);
sET = sET(nonsilence);

% now, determine whether order was consistent!
tutor_adjMat = zeros(numClusters); % ij is prob of trans from j to i, first entry is 0
for clust_idx = 1:numClusters
    this_clust_id = find(tET == clust_idx);
    if ~isempty(this_clust_id)
        if (max(this_clust_id+1) <= length(tET))
            next_clust_vect = tET(this_clust_id+1);
        else
            next_clust_vect = tET(this_clust_id(1:end-1)+1);
        end
        for clust_jdx = 1:numClusters
            numFollow = sum(next_clust_vect==clust_jdx);
            probFollow = numFollow/length(next_clust_vect);
            
            tutor_adjMat(clust_jdx, clust_idx) = probFollow;
        end
    end
end

entrywise = tutor_adjMat(:);
nonzeros = find(entrywise > 0);
bad_entries = find(entrywise(nonzeros) < 1);

tutor_seq = '';
if isempty(bad_entries)
    for clust_idx = 1:(numClusters)
        tutor_seq = strcat(tutor_seq, num2str(tET(clust_idx)));
    end
    orderData(1) = str2double(tutor_seq);
else
    orderData(1) = 0;
end

orderData(1) = str2double(tutor_seq);
        
%%% do the same for the song matrix
song_adjMat = zeros(numClusters);
for clust_idx = 1:numClusters
    this_clust_id = find(sET == clust_idx);
    if ~isempty(this_clust_id)
        if (max(this_clust_id+1) <= length(sET))
            next_clust_vect = sET(this_clust_id+1);
        else
            next_clust_vect = sET(this_clust_id(1:end-1)+1);
        end
        for clust_jdx = 1:numClusters
            numFollow = sum(next_clust_vect==clust_jdx);
            probFollow = numFollow/length(next_clust_vect);
            
            song_adjMat(clust_jdx, clust_idx) = probFollow;
        end
    end
end

entrywise = song_adjMat(:);
nonzeros = find(entrywise > 0);
bad_entries = find(entrywise(nonzeros) < 1);

song_seq = '';
if isempty(bad_entries)
    for clust_idx = 1:(numClusters)
        song_seq = strcat(song_seq, num2str(sET(clust_idx)));
    end
    orderData(2) = str2double(song_seq);
else
    orderData(2) = 0;
end
