# Supplementary material for: An avian cortical circuit for chunking tutor song syllables into simple vocal-motor units
Source: Nat Commun. 2020 Oct 6;11:5029. doi: 10.1038/s41467-020-18732-x (PMC7538968; doi:10.1038/s41467-020-18732-x)
Supplement: Supplementary file 5 — Supplementary Code 1 [file 41467_2020_18732_MOESM5_ESM.zip › NIf Paper - code to publish - Sept2020/Vanilla NIf Model/genFigure3.m]

%%%%% Generate Figure 3 (Supp Fig)
% Michael Happ, 5/15/2019
% 
% Run this script to generate fig 8a, 8b and 8c from the main text. 
% To generate a similar figure for different network runs, run 
% NIf_mainScript to generate an output file. Then, on line 12 of this file, 
% set custom = 3, 4 or 5, depending on the number of tutor syllables used.
%%%%%
close all
clear

custom = 'deletion'; 

switch custom
    case 'duplication'
        load('dupOutput.mat')
        tutoring = [3301:4500];
        singing = [6001:7200];
    case 'improvisation'
        load('impOutput.mat')
        tutoring = [3301:4500];
        singing = [6001:7200];
    case 'deletion'
        load('delOutput.mat')
        tutoring = [7001:9000];
        singing = [10001:12000];
    case 3
        load('customOutput.mat')
        tutoring = [3301:4500];
        singing = [6001:7200];
    case 4
        load('customOutput.mat')
        tutoring = [4401:6000];
        singing = [8001:9600];
    case 5
        load('customOutput.mat')
        tutoring = [7001:9000];
        singing = [10001:12000];
end


FontSize = 14;
h = figure(25);
set(h, 'Position', [601     1   766   672])


% improv/dropout weights
ax1 = axes('Position', [0.375 0.175 .4 .3], 'Box', 'on'); %.275
imagesc(p.W(ordering,ordering));
colorbar;
colormap(ax1,parula)
title('Final Recurrent Weights')
ylabel('Post-synaptic Neuron')
xlabel('Pre-synaptic Neuron')
set(gca,'ticklength',[0.015 0.015], 'fontsize', FontSize);


% tutoring activity
ax2 = axes('Position', [0.1 0.65 .35 .3], 'Box', 'on');
imagesc(-1*A(ordering,tutoring)); 
title('Network Activity - Tutoring');
ylabel('Neuron #')
colormap(ax2,gray)
set(gca,'Xticklabel',[])
set(gca,'ticklength',[0.015 0.015], 'fontsize', FontSize);


%singing activity
ax3 = axes('Position', [0.6 0.65 .35 .3], 'Box', 'on');
imagesc(-1*A(ordering,singing)); 
title('Network Activity - Singing');
colormap(ax3,gray)
set(gca,'Xticklabel',[])
set(gca,'ticklength',[0.015 0.015], 'fontsize', FontSize);

%tutoring input
ax4 = axes('Position', [0.1 0.55 .35 .05], 'Box', 'on');
imagesc(-1*B(:,tutoring));
% xlabel('Timestep');
set(gca, 'ytick', [50 100])
ylabel('Input #')
colormap(ax4, gray)
xticks([])
xticklabels({})
set(gca,'ticklength',[0.015 0.015], 'fontsize', FontSize);

%singing input
ax5 = axes('Position', [0.6 0.55 .35 .05], 'Box', 'on');
imagesc(-1*B(:,singing));
% xlabel('Timestep');
set(gca, 'ytick', [50 100])
% ylabel('Input #')
colormap(ax5, gray)
xticks([])
xticklabels({})
set(gca,'ticklength',[0.015 0.015], 'fontsize', FontSize);
