# Supplementary material for: An avian cortical circuit for chunking tutor song syllables into simple vocal-motor units
Source: Nat Commun. 2020 Oct 6;11:5029. doi: 10.1038/s41467-020-18732-x (PMC7538968; doi:10.1038/s41467-020-18732-x)
Supplement: Supplementary file 5 — Supplementary Code 1 [file 41467_2020_18732_MOESM5_ESM.zip › NIf Paper - code to publish - Sept2020/Vanilla NIf Model/NIf_mainScript_outputAltDiff.m]

% Michael Happ 3/13/2019
%
% This script runs the NIf model 
%
% It also outputs a set of figures, which are useful for observing the
% network's behavior. Finally, it saves a file 'customOutput.mat' that can
% be used to generate figures from the paper using the 'genFigure' scripts.
%%%%%%%%%%

close all; clear


seed = 24; 
rng(seed);

%%%
p = struct(); % structure where I'm storing network parameters
inputPatts = 'overlap'; %'orthog' or 'overlap'
p.numPatt = 2;
%%%

% Simulation Parameters
dt = 1;% step size in ms
simLength = (p.numPatt*2500); % time to simulate in ms
testT = (p.numPatt*2000)+1; % when to switch to 'singing' state (ms)
splitT = 3; % when to start anti-hebbian learning
splitOffT = (p.numPatt*100)+1; % when (ms) to stop anti-hebbian learning (801)


% Plotting Parameters
tutTS = 1:(testT-1);
singTS = testT:simLength;


% Network Parameters
p.N  = 100; % number of neurons in main network
p.NB = 100; % number of input neurons (B is the inputs)

p.pattSparse = .2; % how sparse are input patterns?

p.tau = 10; %10 % membrane time constant in ms
p.negCap = -inf; %lower bound for membrane potential
p.posCap = inf;  %upper bound for membrane potential
p.dynamics = 'reset'; % 'reset' manually sets Y to 0 w/ each stim pres
p.theta = 0.5; % activity cap - different from mem pot - maybe 0.5 OK

p.epsIntAdapt = 10; %steady state for integrator

split.adaptScale = 0.75;% strength of firing rate normalizing - see methods
train.adaptScale = 0.75;% more than 1 means some cells may never be active
test.adaptScale = 0.75;

posAdjust = 0;

% time constants force off cells after they've been active for a while
split.tauAdapt = 25; %50 %125;
train.tauAdapt = 25;%50 %125;
test.tauAdapt = 25;%50 %125; 

% learning params for network
l = struct(); % structure holding learning params

train.etaWpos = 0.01; %hebbian learning rate 
train.etaWneg = 0; %antihebbian learning rate
test.etaWpos = 0; 
test.etaWneg = 0;

split.etaWpos = 0;
split.etaWneg = 0.05;

l.wMax = 1; % single synapse hard bound
l.wbOnsets = 91:100; % which input cell is onset detector? it won't learn weights
l.wDeltas = zeros(p.N);

% stimulus parameters
syll_len = 30; % length of a syllable (in ms)
isi_len = 70; % time between syllable pres. (in ms)
numInputs = p.numPatt; % number of different inputs
inputGain = 1; % magnitude of inputs - calibrate so that inputs drive pop even at low W_B
testInputStr = 2; %0.5 %strength of inputs during signing phase


% housekeeping - no need to edit anything below here!!!
T = simLength/dt;
syllTS = syll_len/dt;
blockTS = (syll_len + isi_len) / dt;

ti = 1;
p.dy = zeros(p.N,1);
f.blockTS = blockTS;
f.dt = dt;

l.a = zeros(p.N,1);
l.b = zeros(p.NB,1);
testTS = testT ./ dt;
splitTS = splitT / dt;
splitOffTS = splitOffT / dt;
p.simLength = simLength;

dwHebb_time = zeros(p.N,T);
dwComp_time = zeros(p.N,T);


%% Initialize Network
Y = zeros(p.N,T); % Y is the membrane potential
A = zeros(p.N,T); % A is actual firing (what gets sent to other neurons)
B = zeros(p.NB,T); % B is inputs

% ordered syllables
bBlock = [ones(1,syllTS) zeros(1,blockTS-syllTS)];
oBlock = zeros(1,blockTS);
coreBlock = zeros(p.NB, p.numPatt*blockTS);

for pattIdx = 1:p.numPatt
    thisStart = (pattIdx-1)*blockTS + 1;
    thisEnd   = (thisStart + blockTS) - 1;
    
    pVect = setdiff(...
        1:p.NB, randsample(p.NB-10, round(p.pattSparse*(p.NB-10))));
    bigB = rand(p.NB,1) * bBlock;
    bigB(pVect,:) = repmat(oBlock, length(pVect), 1);
    bigB(l.wbOnsets,:) = repmat(bBlock, length(l.wbOnsets),1);
    coreBlock(:,thisStart:thisEnd) = bigB;
end

repNum = floor(T/(numInputs*blockTS));
B = repmat(coreBlock, 1, repNum);

p.W = .075 * rand(p.N); % originally (0.075.*rand)


p.WB = lognrnd(0, 0.25, p.N, p.NB);
p.WB = p.WB - mean(p.WB(:));


wbOnsetWght = abs(mean(p.WB(:,l.wbOnsets)));
p.WB(:,l.wbOnsets) = repmat(wbOnsetWght, (p.N/10)*length(l.wbOnsets),1);


% onset only later
B(:,testT(1):end) = 0;
testLength = size(B,2) + 1 - testT(1);
B(l.wbOnsets,testT(1):end) = testInputStr.*B(l.wbOnsets,1:testLength);

activPlot = zeros(p.N, simLength);

p.W0 = p.W;


% adaptation
stimTS = 1 + [0:blockTS:blockTS*(numInputs-1)];
if splitOffTS <simLength
    onto = p.WB(:,1:end) * B(1:end,(stimTS+splitOffTS-1));
else
    onto = p.WB(:,1:end) * B(1:end,stimTS);
end
avgOnto = mean(onto,2);
p.frAdapt = avgOnto .* (avgOnto >= 0);


%% actually run the model

NIf_runModel_noTSNE;

%% plotting

ordering = flipud(sortbyCorr(p.W));
figure(1010); 
set(gcf,'Position',[221   104   932   541])
subplot(5,2,[1 3 5 7]); imagesc(-1*A(ordering,tutTS)); title('Tutoring');
colormap(gray)
ylabel('Neuron #'); 
set(gca,'Xticklabel',[])
subplot(5,2,9); imagesc(-1*B(:,tutTS)); xlabel('Timestep');
colormap(gray)

subplot(5,2,[2 4 6 8]); imagesc(-1*A(ordering,singTS)); title('Singing');
colormap(gray)
ylabel('Population Activity')
set(gca,'Xticklabel',[])
subplot(5,2,10); imagesc(-1*B(:,singTS)); xlabel('Timestep');
colormap(gray)

%% save outputs for use in genFigure scripts

save('customOutput.mat', 'A', 'B', 'linesOut', 'ordering', 'p',...
    'signsOut', 'sneOut', 'weightMats', 'Y')
