# Supplementary material for: An avian cortical circuit for chunking tutor song syllables into simple vocal-motor units
Source: Nat Commun. 2020 Oct 6;11:5029. doi: 10.1038/s41467-020-18732-x (PMC7538968; doi:10.1038/s41467-020-18732-x)
Supplement: Supplementary file 5 — Supplementary Code 1 [file 41467_2020_18732_MOESM5_ESM.zip › NIf Paper - code to publish - Sept2020/Vanilla NIf Model/NIf_mainScript_getOrderNumbers.m]

% Michael Happ 3/13/2019
%
% This script runs the NIf model
%
% It also outputs a set of figures, which are useful for observing the
% network's behavior. Finally, it saves a file 'customOutput.mat' that can
% be used to generate figures from the paper using the 'genFigure' scripts.
%%%%%%%%%%

close all; clear
numSeeds = 100;
orderData = zeros(numSeeds,6);

for seedIdx = 81%:numSeeds
    clearvars -except orderData seedIdx
    
    seed = seedIdx;  % 24 works
    rng(seed);
    
    %%%
    p = struct(); % structure where I'm storing network parameters
    inputPatts = 'overlap'; %'orthog' or 'overlap'
    p.numPatt = 4;
    %%%
    
    % Simulation Parameters
    dt = 1;% step size in ms
    simLength = (p.numPatt*2500); % time to simulate in ms
    testT = (p.numPatt*2000)+1; % when to switch to 'singing' state (ms)
    splitT = 2; % when to start anti-hebbian learning
    splitOffT = (p.numPatt*100)+1; % when (ms) to stop anti-hebbian learning (801)
    
    
    % Plotting Parameters
    tutTS = 1:(testT-1);
    singTS = testT:simLength;
    
    
    % Network Parameters
    p.N  = 100; % number of neurons in main network
    p.NB = 100; % number of input neurons (B is the inputs)
    
    p.pattSparse = .2; % how sparse are input patterns?
    
    p.tau = 10; % membrane time constant in ms
    p.negCap = -inf; %lower bound for membrane potential
    p.posCap = inf;  %upper bound for membrane potential
    p.dynamics = 'reset'; % 'reset' manually sets Y to 0 w/ each stim pres
    p.theta = 0.5; % activity cap - different from mem pot - maybe 0.5 OK
    
    p.epsIntAdapt = 10; %steady state for integrator
    
    split.adaptScale = 0.75;% strength of firing rate normalizing - see methods
    train.adaptScale = 0.75;% more than 1 means some cells may never be active
    test.adaptScale = 0.75;
    
    posAdjust = 0;
    
    % time constants force off cells after they've been active for a while
    split.tauAdapt = 125;
    train.tauAdapt = 125;
    test.tauAdapt = 125;
    
    % learning params for network
    l = struct(); % structure holding learning params
    
    train.etaWpos = 0.01; %hebbian learning rate
    train.etaWneg = 0; %antihebbian learning rate
    test.etaWpos = 0;
    test.etaWneg = 0;
    
    split.etaWpos = 0;
    split.etaWneg = 0.05;
    
    l.wMax = 1; % single synapse hard bound
    l.wbOnsets = 91:100; % which input cell is onset detector? it won't learn weights
    l.wDeltas = zeros(p.N);
    
    % stimulus parameters
    syll_len = 30; % length of a syllable (in ms)
    isi_len = 70; % time between syllable pres. (in ms)
    numInputs = p.numPatt; % number of different inputs
    inputGain = 1; % magnitude of inputs - calibrate so that inputs drive pop even at low W_B
    testInputStr = 0.5; %strength of inputs during signing phase
    
    
    % housekeeping - no need to edit anything below here!!!
    T = simLength/dt;
    syllTS = syll_len/dt;
    blockTS = (syll_len + isi_len) / dt;
    
    ti = 1;
    p.dy = zeros(p.N,1);
    f.blockTS = blockTS;
    f.dt = dt;
    
    l.a = zeros(p.N,1);
    l.b = zeros(p.NB,1);
    testTS = testT ./ dt;
    splitTS = splitT / dt;
    splitOffTS = splitOffT / dt;
    p.simLength = simLength;
    
    dwHebb_time = zeros(p.N,T);
    dwComp_time = zeros(p.N,T);
    
    
    %% Initialize Network
    Y = zeros(p.N,T); % Y is the membrane potential
    A = zeros(p.N,T); % A is actual firing (what gets sent to other neurons)
    B = zeros(p.NB,T); % B is inputs
    
    % ordered syllables
    bBlock = [ones(1,syllTS) zeros(1,blockTS-syllTS)];
    oBlock = zeros(1,blockTS);
    coreBlock = zeros(p.NB, p.numPatt*blockTS);
    
    for pattIdx = 1:p.numPatt
        thisStart = (pattIdx-1)*blockTS + 1;
        thisEnd   = (thisStart + blockTS) - 1;
        
        pVect = setdiff(...
            1:p.NB, randsample(p.NB-10, round(p.pattSparse*(p.NB-10))));
        bigB = rand(p.NB,1) * bBlock;
        bigB(pVect,:) = repmat(oBlock, length(pVect), 1);
        bigB(l.wbOnsets,:) = repmat(bBlock, length(l.wbOnsets),1);
        coreBlock(:,thisStart:thisEnd) = bigB;
    end
    
    repNum = floor(T/(numInputs*blockTS));
    B = repmat(coreBlock, 1, repNum);
    
    p.W = .075 * rand(p.N); % originally (0.075.*rand)
    
    
    p.WB = lognrnd(0, 0.25, p.N, p.NB);
    p.WB = p.WB - mean(p.WB(:));
    
    
    wbOnsetWght = abs(mean(p.WB(:,l.wbOnsets)));
    p.WB(:,l.wbOnsets) = repmat(wbOnsetWght, 10*length(l.wbOnsets),1);
    
    
    % onset only later
    B(:,testT(1):end) = 0;
    testLength = size(B,2) + 1 - testT(1);
    B(l.wbOnsets,testT(1):end) = testInputStr.*B(l.wbOnsets,1:testLength);
    
    activPlot = zeros(p.N, simLength);
    
    p.W0 = p.W;
    
    
    
    % adaptation
    stimTS = 1 + [0:blockTS:blockTS*(numInputs-1)];
    if splitOffTS <simLength
        onto = p.WB(:,1:end) * B(1:end,(stimTS+splitOffTS-1));
    else
        onto = p.WB(:,1:end) * B(1:end,stimTS);
    end
    avgOnto = mean(onto,2);
    p.frAdapt = avgOnto .* (avgOnto >= 0);
    
    
    %% actually run the model
    disp(['Run number ' num2str(seedIdx)])
    NIf_runModel_noTSNE;
    
%     %% plotting
%     
    ordering = flipud(sortbyCorr(p.W));
    figure(1010);
    set(gcf,'Position',[221   104   932   541])
    subplot(5,2,[1 3 5 7]); imagesc(-1*A(ordering,tutTS)); title('Tutoring');
    colormap(gray)
    ylabel('Neuron #');
    set(gca,'Xticklabel',[])
    subplot(5,2,9); imagesc(-1*B(:,tutTS)); xlabel('Timestep');
    colormap(gray)
    
    subplot(5,2,[2 4 6 8]); imagesc(-1*A(ordering,singTS)); title('Singing');
    colormap(gray)
    ylabel('Population Activity')
    set(gca,'Xticklabel',[])
    subplot(5,2,10); imagesc(-1*B(:,singTS)); xlabel('Timestep');
    colormap(gray)
    
    %% save outputs for use in genFigure scripts
    
    tutorActivity = 2*A(ordering, tutTS);
    songActivity = 2*A(ordering, singTS);
    
    thisOD  = generateOrderData(tutorActivity, songActivity);
    orderData(seedIdx,:) = thisOD;
end
