# Supplementary material for: An avian cortical circuit for chunking tutor song syllables into simple vocal-motor units
Source: Nat Commun. 2020 Oct 6;11:5029. doi: 10.1038/s41467-020-18732-x (PMC7538968; doi:10.1038/s41467-020-18732-x)
Supplement: Supplementary file 5 — Supplementary Code 1 [file 41467_2020_18732_MOESM5_ESM.zip › NIf Paper - code to publish - Sept2020/Vanilla NIf Model/switchState.m]

function [pNew, lNew] = switchState(p, l, train, test, split, target)
%%%
% p and l are as expected.
% train and test are structures containing desired values for training and
%   testing phases. The needed contents of each can be seen below. 
% target is a string that denotes which phase is being entered.

pNew = p;
lNew = l;

switch target
    case 'zero'
        pNew.adaptScale = 0;
        pNew.tauIntAdapt = 0;
        lNew.etaWpos  = 0;
        lNew.etaWneg  = 0;
        disp('entering 0 state...')
    case 'train'
        pNew.adaptScale = train.adaptScale;
        pNew.tauIntAdapt = train.tauAdapt;
        lNew.etaWpos  = train.etaWpos;
        lNew.etaWneg  = train.etaWneg;
        disp('Entering training state...')
    case 'test'
        pNew.adaptScale = test.adaptScale;
        pNew.tauIntAdapt = test.tauAdapt;
        lNew.etaWpos  = test.etaWpos;
        lNew.etaWneg  = test.etaWneg;
        disp('Entering testing state...')
    case 'split'
        pNew.adaptScale = split.adaptScale;
        pNew.tauIntAdapt = test.tauAdapt; % no change
        lNew.etaWpos  = split.etaWpos;
        lNew.etaWneg  = split.etaWneg;
        disp('Entering splitting state...')
end
