# Supplementary material for: An avian cortical circuit for chunking tutor song syllables into simple vocal-motor units
Source: Nat Commun. 2020 Oct 6;11:5029. doi: 10.1038/s41467-020-18732-x (PMC7538968; doi:10.1038/s41467-020-18732-x)
Supplement: Supplementary file 5 — Supplementary Code 1 [file 41467_2020_18732_MOESM5_ESM.zip › NIf Paper - code to publish - Sept2020/Vanilla NIf Model/wUpdate.m]

function [pNew, lNew] = wUpdate(p, l)
y = l.y;

%% Update recurrent weights W
% hebbian learning on W
% f(y), not y!
posY = y;
posY(posY<0) = 0;

% Hopfield-like Hebbian - this may be crazy in its current form
criterion = sign(y) + sign(y'); %'outer sum' of signs
xcrit = sign(y) - sign(y');

criterion(criterion >= 1) = 1; % two non-negatives go to positive
criterion(criterion == 0) = -0.1; % two zeros, or one pos and one neg - could 2 zeros be an issue?
criterion(criterion <= -1) = 0; % two non-positives
criterion(criterion == -0.1 & xcrit == 0) = 0; %two zeros!
criterion(criterion == -0.1) = -1; %one pos and one neg

criterion = criterion .* ~eye(p.N);

dw_Hebb_Pos = l.etaWpos * criterion;
dw_Hebb_Neg = -l.etaWneg.*(posY*posY'); % inhib - no cap!
dwTotal = dw_Hebb_Pos + dw_Hebb_Neg;


p.W = p.W + dwTotal;
p.W(p.W > l.wMax) = l.wMax; % hard limit on strength of a single synapse
p.W(p.W < -l.wMax) = -l.wMax; % hard limit on inhib synapses
p.W = p.W .* (~eye(p.N)); % clamp diagonal


lNew = l;
pNew = p;
