# Supplementary material for: An avian cortical circuit for chunking tutor song syllables into simple vocal-motor units
Source: Nat Commun. 2020 Oct 6;11:5029. doi: 10.1038/s41467-020-18732-x (PMC7538968; doi:10.1038/s41467-020-18732-x)
Supplement: Supplementary file 5 — Supplementary Code 1 [file 41467_2020_18732_MOESM5_ESM.zip › NIf Paper - code to publish - Sept2020/Vanilla NIf Model/dYdt.m]

function yprime = dYdt(t,Y,p) 
% collect parameters
tau = p.tau; 
B = p.B; 
A = p.A; 
WB = p.WB;

intAdapt = p.intAdapt;
adaptScale = p.adaptScale;
frAdapt = p.frAdapt;

Wpos = p.Wpos;
Wneg = p.Wneg;
posY = p.posY;

yprime = 1/tau*(-Y ... % leak
    + Wpos*A +  Wneg*posY ... % recurrent pos and neg input
    + WB*B ... % FF input
    - intAdapt ... % intracellular adaptation
    - adaptScale.*frAdapt); % firing rate adaptation
