# Supplementary material for: An avian cortical circuit for chunking tutor song syllables into simple vocal-motor units
Source: Nat Commun. 2020 Oct 6;11:5029. doi: 10.1038/s41467-020-18732-x (PMC7538968; doi:10.1038/s41467-020-18732-x)
Supplement: Supplementary file 5 — Supplementary Code 1 [file 41467_2020_18732_MOESM5_ESM.zip › NIf Paper - code to publish - Sept2020/Rhythmic HVC Stimulation/hvc_RhythmicStim.m]

% Michael Happ 3/3/2020, adapted from Emily Mackevicius 1/14/2015, which
% was heavily copied from Hannah Payne's code which builds off Ila Fiete's 
% model, with help from Michale Fee and Tatsuo Okubo. 

%%% 
% This code is meant to simulate rhythmic stimulation of HVC at different
% timescales to drive formation of chains of different lengths.
%
% To use the code, select the desired inter-stimulus interval (ms) in
% line 24 (can use 50, 100, 150, 200, 250 or 300 as ints). The code will
% automatically use the parameter set that allows stable chain generation
% (by changing desired number of synapses, and, in cases of 250 or 300 ms
% ISI, neural time constant. 300 ms uses higher recurrent inhibition, too.
% Higher ISIs also use higher population sizes and numbers of iterations
%
% Output will be plot of neural activity during singing phase, with neurons
% sorted in such a way that highlights chains of activity.
%%%
%%%%%


ISI = 300; % isi in ms {50, 100, 150, 200, 250, 300}
p.trainint = ISI/10; % timesteps in sim are burst durations = 10ms

switch ISI
    case 50
        p.n = 100;
        p.nsteps = 100;
        gammaStart = .01;
        p.tau = 4;
        mStart = 10;
    case 100
        p.n = 100;
        p.nsteps = 100;
        gammaStart = .01;
        p.tau = 4;
        mStart = 10;
    case 150
        p.n = 100;
        p.nsteps = 100;
        gammaStart = .01;
        p.tau = 4;
        mStart = 6;
    case 200
        p.n = 200;
        p.nsteps = 120;
        gammaStart = .01;
        p.tau = 10;
        mStart = 7;
    case 250
        p.n = 200;
        p.nsteps = 120;
        gammaStart = .01;
        p.tau = 12;
        mStart = 6;
    case 300
        p.n = 200;
        p.nsteps = 120;
        gammaStart = .02;
        p.tau = 12;
        mStart = 5;
end
                   

% fixed parameters
seed = 9038; %(9038 works for all)
p.seed = seed;          % seed random number generator
nstepsSubsong = 1000;   % time-steps to simulate for subsong stage
p.pin = .01;            % probability of external stimulation of at least 
                        %   one neuron at any time
k = 10;                 % number of training neurons
p.trainingInd = 1:k;    % index of training neurons
p.beta = .115;          % strength of feedforward inhibition
p.alpha = 30;          % strength of neural adaptation
p.eta = .025;           % learning rate parameter
p.epsilon = .2;         % relative strength of heterosynaptic LTD


gammaSplit =.18;      % increased strength of recurrent inhibition to 
                        %   induce splitting
wmaxStart = 1;          % single synapse hard bound
wmaxSplit = 2;          % single synapse hard bound to induce splitting 
                        %  (increased to encourage fewer stronger synapses)

Wmax = mStart*wmaxStart;% soft bound for weights of each neuron
mSplit = Wmax/wmaxSplit;% keep Wmax constant, change m & wmax to induce 
                        %   fewer stronger synapses
HowClamped = 10;        % give training neurons higher threshold
HowOn = 10;    %(10)         % higher inputs to training neurons

% how many iterations to run before plotting
nIterProto = 1000;       % end of protosyllable stage (1000 for 30 length)
nIterPlotSplit1 = 1;  % number of splitting iterations before plotting 
                        %   intermediate splitting phase
nIterPlotSplit2 = 1; % total number of splitting iterations

% parameters that change over development
protosyllableStage = [true(1,nIterProto) false(1,nIterPlotSplit2)]; 
splittingStage = [false(1,nIterProto) true(1,nIterPlotSplit2)];
gammas(protosyllableStage) = gammaStart;
gammas(splittingStage) = gammaSplit*sigmf(1:nIterPlotSplit2,[1/200 500]);
wmaxs(protosyllableStage) = wmaxStart;
wmaxs(splittingStage)     = wmaxSplit;
ms(protosyllableStage) = mStart;
ms(splittingStage)     = mSplit;

%Subsong Inputs
rng(seed)
isOnset = rand(1,nstepsSubsong)>.9; 
Input =-HowClamped*ones(k, nstepsSubsong); % clamp training neurons 
                        % (effectively giving them higher threshold)
Input(:,isOnset) = HowOn; 
bdyn = double(rand(p.n,nstepsSubsong)>=(1-p.pin)); % Random activation
bdyn(1:k,:) = Input; 
subsongInput = bdyn; 


%Protosyllable inputs
PsylInput = -HowClamped*ones(k, p.nsteps); %clamp training neurons 
                        % (effectively giving them higher threshold)
PsylInput(:,mod(1:p.nsteps,p.trainint)==1) = HowOn; % rhythmic activation 
                                                    %   of training neurons
                                                    
                                                    
%Alternating Inputs
AltInput =-HowClamped*ones(k, p.nsteps); 

AltInput(1:k/2,mod(1:p.nsteps,2*p.trainint)==1) = HowOn; 
AltInput((k/2+1):k,mod(1:p.nsteps,2*p.trainint)==p.trainint+1) = HowOn; 
                    % alternating rhythmic activation of training neurons

%% Alternating differentiation: run simulation

% random initial weights
rng(seed);
w0 = 2*rand(p.n)*Wmax/p.n;

% subsong stage
pSubsong = p; 
pSubsong.gamma = gammas(1); 
pSubsong.wmax = wmaxs(1); 
pSubsong.m = ms(1); 
pSubsong.eta = 0; 
pSubsong.epsilon = 0; 
pSubsong.nsteps = nstepsSubsong; 
pSubsong.w = w0; 
pSubsong.input = subsongInput;

% Run subsong network
[wSubsong xdynSubsong] = HVCIter(pSubsong);
w = wSubsong;

% learning stages
for t = 1:(nIterProto+nIterPlotSplit2)  
    p.w = w;
    % set parameters that change over development
    p.gamma = gammas(t); 
    p.wmax = wmaxs(t); 
    p.m = ms(t); 
    % Construct input
    bdyn = double(rand(p.n,p.nsteps)>=(1-p.pin)); % Random activation
    bdyn(1:k,:) = protosyllableStage(t)*PsylInput+ ...
        splittingStage(t)*AltInput; % drive to seed neurons
    
    
    
    
    p.input = bdyn;
    
    % run one iteration
    [w xdyn] = HVCIter(p);
    
    % save certain iterations for plotting later
    switch t
        case nIterProto; 
            wProto = w; 
            xdynProto = xdyn; 
        case nIterProto + nIterPlotSplit1; 
            wSplit1 = w; 
            xdynSplit1 = xdyn; 
        case nIterProto + nIterPlotSplit2;
            wSplit2 = w; 
            xdynSplit2 = xdyn; 
    end
end


bdynProto = zeros(k,size(xdynProto,2));

activeInputs = 1:p.trainint:p.nsteps;
bdynProto(:,activeInputs) = 1;
perm = sortByAct(xdynProto);
figure(2)
subplot(5,1,1:4); 
imagesc(xdynProto(perm,:)); 
ylabel('HVC Neuron ID')
xticks([])
title(['Rhythmic Stimulation - ' num2str(ISI) 'ms ISI'])
subplot(5,1,5); 
imagesc(bdynProto(1:k,:));
yticks([])
xticks([0:10:100])
xticklabels({'0', '100', '200', '300', '400', '500', '600', '700', '800', '900', '1000'})
xlabel('Time (ms)')
ylabel('Input Activity')
