# Supplementary material for: An avian cortical circuit for chunking tutor song syllables into simple vocal-motor units
Source: Nat Commun. 2020 Oct 6;11:5029. doi: 10.1038/s41467-020-18732-x (PMC7538968; doi:10.1038/s41467-020-18732-x)
Supplement: Supplementary file 5 — Supplementary Code 1 [file 41467_2020_18732_MOESM5_ESM.zip › NIf Paper - code to publish - Sept2020/Sporadic HVC Simulations/sortByAct.m]

%%% Michael Happ 3/3/2020
% quick function to sort neural activity in such a way that chains are
% clearer in plots
%%%

function perm = sortByAct(x)

workingMat = x;
perm = [];

% find active in first ts
for colIdx = 1:size(workingMat,2)
    if ~isempty(workingMat)
        thisCol = workingMat(:,colIdx);
        [sortCol, thisSort] = sort(thisCol, 'descend');
        firstZero = find(sortCol == 0,1);
        usedSorts = thisSort(1:firstZero-1);
        keptRows = thisSort(firstZero:end);
        perm = [perm; usedSorts];
        
        keptMat = zeros(size(workingMat));
        keptMat(keptRows,:) = 1;
        workingMat = workingMat .* keptMat; %zeros anything already sorted
    end
end

leftovers = setdiff(1:size(x,1), perm);
perm = [perm; leftovers'];
