# Supplementary material for: An avian cortical circuit for chunking tutor song syllables into simple vocal-motor units
Source: Nat Commun. 2020 Oct 6;11:5029. doi: 10.1038/s41467-020-18732-x (PMC7538968; doi:10.1038/s41467-020-18732-x)
Supplement: Supplementary file 5 — Supplementary Code 1 [file 41467_2020_18732_MOESM5_ESM.zip › NIf Paper - code to publish - Sept2020/Sporadic HVC Simulations/findChainLength_v3.m]

function chainLengths = findChainLength_v3(lagData, lagThresh, stim, plottingFlag)

numTrials = size(lagData, 3);
% numNeurons = size(lagData, 1);
trial_lengths = [];

lag_prop_thresh = lagThresh; % proportion of trials that need to have same lag
lag_thresh = round(lag_prop_thresh*numTrials);

if strcmp(stim, '300')
    ts_start = 1;
    ts_end = size(lagData,2);
elseif strcmp(stim, '4x50')
    ts_start = 31;
    ts_end = size(lagData,2);
end


for trialIdx = numTrials-9:numTrials
    if plottingFlag
        thisAct = lagData(:,:,trialIdx);
        perm = sortByAct(thisAct);
        figure(5);
        imagesc(thisAct(perm,:));
        pause();
    end
    
    thisAct = lagData(:,ts_start:ts_end,trialIdx);
    thisAct(find(thisAct < 0)) = 0;
    actSums = sum(thisAct,1);
    actOff = find(actSums(2:end)==0,1);
    
    if isempty(actOff)% && strcmp(stim, '300')
        actOff = NaN;
%     elseif isempty(actOff) && strcmp(stim, '4x50')
%         actOff = 10;
    end
    
    trial_lengths = [trial_lengths; actOff];
end

% trial_lengths(trialIdx) = [trial_lengths; actOff];


chainLengths = trial_lengths;
