# Supplementary material for: An avian cortical circuit for chunking tutor song syllables into simple vocal-motor units
Source: Nat Commun. 2020 Oct 6;11:5029. doi: 10.1038/s41467-020-18732-x (PMC7538968; doi:10.1038/s41467-020-18732-x)
Supplement: Supplementary file 5 — Supplementary Code 1 [file 41467_2020_18732_MOESM5_ESM.zip › NIf Paper - code to publish - Sept2020/Sporadic HVC Simulations/HVCModel_sporadicSims.m]

% Michael Happ 3/3/2020, adapted from Emily Mackevicius 1/14/2015, which
% was heavily copied from Hannah Payne's code which builds off Ila Fiete's 
% model, with help from Michale Fee and Tatsuo Okubo. 
%
%%%
% This code runs many different seeds of the HVC model while stimulating
% with sporadic inputs. These sporadic inputs come either as a single pulse
% ('single' stim case) or as 4 rhythmic pulses with 100ms ISI
% ('rhythmic' stim case).
%
% The output is a histogram of chain lengths and a data file containing
% activity data during the singing phase of each run.
%
% The stim times were generated from a poisson distribution and loaded here
% as 'trialTimes.mat.'
%
% NB: the results of 250 runs of both the rhythmic and single stim case
% have been included ('lagdata_sporadic_lambda50...') to allow for easy
% re-construction of data figures. Simply iterate through these arrays
% calculating chainLength (using 'findChainLength_v3.m') to reproduce
% distributions of chain lengths.
%%%
clear all; close all
chainLengths = [];
alt_cls = [];
stimCase = 'single'; %'rhythmic' or 'single'

numberOfRuns = 3;
lag_data_array = zeros(100,100,100,numberOfRuns);


if strcmp(stimCase, 'rhythmic')
    stimCase = '4x50';
elseif strcmp(stimCase, 'single')
    stimCase = '300';
else
    disp('stimCase must be either rhythmic or single!')
end
for runIdx = 1:numberOfRuns
    disp(runIdx)
    clearvars -except runIdx chainLengths stimCase alt_cls lag_data_array
    
    load('trialTimes.mat')
    
    % fixed parameters
    seed = runIdx;% 9038; 
    p.seed = seed;          % seed random number generator
    p.n = 100;   %(100)  15-30 take 200         % n neurons
    p.trainint = 1000;  %(10)      % Time interval between inputs
    p.nsteps = 360000; % time-steps to simulate -- each time-step is 1
    %   burst duration.
    nstepsSubsong = 1000;   % time-steps to simulate for subsong stage
    p.pin = .001;  %.01            % probability of external stimulation of at least
    %   one neuron at any time
    k = 10;                 % number of training neurons
    p.trainingInd = 1:k;    % index of training neurons
    p.beta = .115;          % strength of feedforward inhibition
    p.alpha = 30;       % strength of neural adaptation
    p.eta = .025;           % learning rate parameter
    p.epsilon = .2;         % relative strength of heterosynaptic LTD
    p.tau = 12;             % time constant of adaptation
    gammaStart= .01;        % strength of recurrent inhibition
    gammaSplit =.18;        % increased strength of recurrent inhibition to
    %   induce splitting
    wmaxStart = 1;          % single synapse hard bound
    wmaxSplit = 2;          % single synapse hard bound to induce splitting
    %  (increased to encourage fewer stronger synapses)
    mStart = 5;         % desired number of synapses per neuron
    %   (wmax = Wmax/m)
    Wmax = mStart*wmaxStart;% soft bound for weights of each neuron
    mSplit = Wmax/wmaxSplit;% keep Wmax constant, change m & wmax to induce
    %   fewer stronger synapses
    HowClamped = 10;        % give training neurons higher threshold
    HowOn = 10;             % higher inputs to training neurons
    
    % how many iterations to run before plotting
    nIterProto = 1;       % end of protosyllable stage (1000 for 30 length)
    nIterPlotSplit1 = 0;  % number of splitting iterations before plotting
    %   intermediate splitting phase
    nIterPlotSplit2 = 0; % total number of splitting iterations
    
    % parameters that change over development
    protosyllableStage = [true(1,nIterProto) false(1,nIterPlotSplit2)];
    splittingStage = [false(1,nIterProto) true(1,nIterPlotSplit2)];
    gammas(protosyllableStage) = gammaStart;
    gammas(splittingStage) = gammaSplit*sigmf(1:nIterPlotSplit2,[1/200 500]);
    wmaxs(protosyllableStage) = wmaxStart;
    wmaxs(splittingStage)     = wmaxSplit;
    ms(protosyllableStage) = mStart;
    ms(splittingStage)     = mSplit;
    
    %Subsong Inputs
    rng(seed)
    isOnset = rand(1,nstepsSubsong)>.9;
    Input =-HowClamped*ones(k, nstepsSubsong); % clamp training neurons
    % (effectively giving them higher threshold)
    Input(:,isOnset) = HowOn;
    bdyn = double(rand(p.n,nstepsSubsong)>=(1-p.pin)); % Random activation
    bdyn(1:k,:) = Input;
    subsongInput = bdyn;
    
    
    %Protosyllable inputs
    PsylInput = -HowClamped*ones(k, p.nsteps*nIterProto); %clamp training neurons
    % (effectively giving them higher threshold)
    
    switch stimCase
        case '300'
            PsylInput(:,trialTimes) = HowOn; % sporadic activation of training neurons
        case '4x50'
            trialStruct = [0 10 20 30];
            for trialIdx = 1:length(trialTimes)
                thisTT = trialTimes(trialIdx);
                PsylInput(:,thisTT+trialStruct) = HowOn;
            end
    end
    
    AltInput =-HowClamped*ones(k, p.nsteps);
    
    AltInput(1:k/2,mod(1:p.nsteps,2*p.trainint)==1) = HowOn;
    AltInput((k/2+1):k,mod(1:p.nsteps,2*p.trainint)==p.trainint+1) = HowOn;
    
    
    lagData = zeros(p.n, 100, 100); %100 timesteps over final 100 trialTimes
    keyTimes = trialTimes(end-99:end);
    
    %% Alternating differentiation: run simulation
    
    % random initial weights
    rng(seed);
    w0 = 2*rand(p.n)*Wmax/p.n;
    
    % subsong stage
    pSubsong = p;
    pSubsong.gamma = gammas(1);
    pSubsong.wmax = wmaxs(1);
    pSubsong.m = ms(1);
    pSubsong.eta = 0;
    pSubsong.epsilon = 0;
    pSubsong.nsteps = nstepsSubsong;
    pSubsong.w = w0;
    pSubsong.input = subsongInput;
    
    % Run subsong network
    [wSubsong xdynSubsong] = HVCIter(pSubsong);
    w = wSubsong;
    
    % learning stages
    for t = 1:(nIterProto)
        p.w = w;
        % set parameters that change over development
        p.gamma = gammas(t);
        p.wmax = wmaxs(t);
        p.m = ms(t);
        % Construct input
        bdyn = double(rand(p.n,p.nsteps)>=(1-p.pin)); % Random activation
        
        thisStart = (t-1)*p.nsteps + 1;
        thisPsyl = PsylInput(:,thisStart:thisStart+(p.nsteps-1));
        
        bdyn(1:k,:) = protosyllableStage(t)*thisPsyl+ ...
            splittingStage(t)*AltInput; % drive to seed neurons
        
        p.input = bdyn;
        
        % run one iteration
        [w, xdyn] = HVCIter(p);
        xd_start = thisStart;
        xd_end = thisStart+(p.nsteps-1);
        
        theseKeys = find(keyTimes>xd_start & keyTimes<xd_end);
        if ~isempty(theseKeys)
            for keyIdx = 1:length(theseKeys)
                thisKey = theseKeys(keyIdx);
                this_idx = keyTimes(thisKey) - xd_start + 1;
                thisXD = xdyn(:,this_idx:this_idx+99);
                lagData(:,:,thisKey) = thisXD;
                okFlag = 1;
            end
        end
        wProto = w;
        xdynProto = xdyn;
        pProto = p;
        
    end
    
    
    cl = findChainLength_v3(lagData, 0.9, stimCase, 0);
    
    chainLengths = [chainLengths; cl];
    lag_data_array(:,:,:,runIdx) = lagData;
end

figure;
histogram(chainLengths)
title(stimCase)
xlabel('Chain Length')
title(['Histogram of Chain Lengths - ' stimCase ' Pulse Case'])
