# Supplementary material for: An avian cortical circuit for chunking tutor song syllables into simple vocal-motor units
Source: Nat Commun. 2020 Oct 6;11:5029. doi: 10.1038/s41467-020-18732-x (PMC7538968; doi:10.1038/s41467-020-18732-x)
Supplement: Supplementary file 5 — Supplementary Code 1 [file 41467_2020_18732_MOESM5_ESM.zip › NIf Paper - code to publish - Sept2020/NIf to HVC Model/NIf_runModel_noTSNE.m]

% NIf_runModel
% Michael Happ, 3/13/2019

% this code runs through the model - there should be no need to manipulate
% it in any way
%
% NB: this script is called by NIf_mainScript, which is what should
% actually be run
%%%%%%%%%%%%%%%%%%%%%%%%%%%%
%% SIMULATE!
% set initial conditions for adaptation terms
p.intAdapt = zeros(p.N,1);
p.frAdapt = zeros(p.N,1);

% initialize in training state and plot initial conditions
[p, l] = switchState(p, l, train, test, split, 'train');
disp('Running...')

% adaptation
stimTS = 1 + [0:blockTS:blockTS*(numInputs-1)];
if splitOffTS <simLength
    onto = p.WB(:,1:end) * B(1:end,(stimTS+splitOffTS-1));
else
    onto = p.WB(:,1:end) * B(1:end,stimTS);
end
avgOnto = mean(onto,2);
p.frAdapt = avgOnto .* (avgOnto >= 0);

sneOut = zeros(p.N,2,simLength);
linesOut = cell([simLength 1]);
signsOut = cell([simLength 1]);
wStrOut = cell([simLength 1]);
activsOut = cell([simLength 1]);
weightMats = zeros(p.N,p.N, simLength);
% Actually run dynamics
for ti = 2:T
    p.A = A(:,ti-1);
    p.B = B(:,ti-1);
    
    % check to see if state should switch
    if ~isempty(find(testTS==ti,1))
        [p,l] = switchState(p,l,train,test,split,'test');
        p.intAdapt = 0;
        dintAdapt = 0;
        Y(:,ti-1) = 0;
        A(:,ti-1) = 0;
    elseif ti == splitTS
        [p,l] = switchState(p,l,train,test,split,'split');
    elseif ti == splitOffTS
        [p,l] = switchState(p,l,train,test,split,'train');
    end
    
    
    % update internal adaptation
    dintAdapt = (1/p.tauIntAdapt) .* ((p.epsIntAdapt.*p.A) - p.intAdapt);
    p.intAdapt = p.intAdapt + dintAdapt;
       
    % housekeeping - not inside dYdt bc saves much time    
    p.Wpos = (p.W > 0) .* p.W; % positive part of p.W
    p.Wneg = (p.W < 0) .* p.W; % negative part
    p.posY = Y(:,ti-1);
    p.posY(p.posY<0) = 0;
    %
    
    sol = ode45(@(t,X) dYdt(t,X, p),[0 dt], Y(:,ti-1)); % see dYdt function
    
    Y(:,ti) = sol.y(:,end); % new Y
    
    % enforce bounds on mem pot
    newY = Y(:,ti);
    newY(newY<p.negCap) = p.negCap;
    newY(newY>p.posCap) = p.posCap;
    Y(:,ti) = newY;
          
    % offset by posAdjust if desired
    aprime = Y(:,ti) + posAdjust;
    aprime(aprime<0) = 0; % activity strictly positive
    aprime(aprime>p.theta) = p.theta; %activity cap
    A(:,ti) = aprime; % new A

    activs = A(:,ti);
    activs(activs<0) = 0;
    activs(activs>0) = 1;
    
    p.dy = Y(:,ti) - Y(:,ti-1);
    p.activs = activs;
    
    % update recurrent and input weights
    l.a = A(:,ti);
    l.b = B(:,ti);
    l.y = Y(:,ti);
    
    p.A = A(:,ti);

    
    
    if (mod(ti,100) == 3)
        disp(ti)
        ordering = flipud(sortbyCorr(p.W));
%         [yf, plotLines, signs, wStrengths,ax] = tSneNIf(p,ti,ordering);

        
%         activs = find(ax);
        
        pause(0.01)
        
%         sneOut(:,:,ti) = yf;
        weightMats(:,:,ti) = p.W;
%         linesOut{ti} = plotLines;
%         signsOut{ti} = signs;
%         wStrOut{ti} = wStrengths;
%         activsOut{ti} = activs;
    end
    
    
    [p, l] = wUpdate(p, l);
   
    if mod(ti,(blockTS*p.NB)) == 0
        disp(['Current Sim. Time: ' num2str(ti*dt) ' ms']);
    end
    
    if (mod(ti,blockTS) == 95) && (strcmp(p.dynamics,'reset'))
        Y(:,ti) = 0;
        A(:,ti) = 0;
    end
    
end
