# Supplementary material for: An avian cortical circuit for chunking tutor song syllables into simple vocal-motor units
Source: Nat Commun. 2020 Oct 6;11:5029. doi: 10.1038/s41467-020-18732-x (PMC7538968; doi:10.1038/s41467-020-18732-x)
Supplement: Supplementary file 5 — Supplementary Code 1 [file 41467_2020_18732_MOESM5_ESM.zip › NIf Paper - code to publish - Sept2020/NIf to HVC Model/findLatency.m]

function Latency = findLatency(xsort, trainingNeurons)
% Calculates the mode latency of each neuron
% w: weight matrix
% xdyn: activity of network
% m: duration of one syllable, in timesteps
% trainingNeurons: cell array of structures containing neuron and time indices for each syllable type
% PlottingParams: sets linewidth, etc.  
%
% Emily Mackevicius 1/14/2015, heavily copied from Hannah Payne's code
% which builds off Ila Fiete's model, with help from Michale Fee and Tatsuo
% Okubo. 
%%
nsteps = size(xsort,2); 
n = size(xsort,1); 

% iterate over candidate latencies
for syli = 1:length(trainingNeurons)
    nFired = zeros(n,length(trainingNeurons{syli}.candLat)); %neurons by latencies
    for lati = 1:length(trainingNeurons{syli}.candLat); 
        tInds = zeros(1,nsteps); 
        tInds(min(nsteps, trainingNeurons{syli}.tind + trainingNeurons{syli}.candLat(lati)-1)) = 1; % times corresponding to this latency
        nFired(:,lati) = sum(bsxfun(@times, xsort, tInds),2); % number of times each neuron fired at this latency
    end
    for ni = 1:n
        [~, Latency{syli}.mode(ni)] = max(nFired(ni,:)); 
        Latency{syli}.mode(ni) = trainingNeurons{syli}.candLat(Latency{syli}.mode(ni)); 
        Latency{syli}.FireDur(ni) = max(nFired(ni,:))>trainingNeurons{syli}.thres;  
    end
end
