# Supplementary material for: An avian cortical circuit for chunking tutor song syllables into simple vocal-motor units
Source: Nat Commun. 2020 Oct 6;11:5029. doi: 10.1038/s41467-020-18732-x (PMC7538968; doi:10.1038/s41467-020-18732-x)
Supplement: Supplementary file 5 — Supplementary Code 1 [file 41467_2020_18732_MOESM5_ESM.zip › NIf Paper - code to publish - Sept2020/NIf to HVC Model/AlternatingDifferentiation_nifHVC.m]

% NIf to HVC model

% Michael Happ 3/3/2020, almost entirely copied from  Emily Mackevicius
% 1/14/2015, which in turn heavily copied Hannah Payne's code
% which builds off Ila Fiete's model, with help from Michale Fee and Tatsuo
% Okubo. 

%%%
% Proper way to run Nif to HVC model:
%   First, run NIf_mainScript_outputAltDiff (or any other version of the
%       NIf model that outputs A, ordering and singTS)
%   Second, run nifToHVC_process
%   Third, run AlternatingDifferentiation_nifHVC
%%%


load('nifOut2.mat') % nifOut is processed nif output - update nif to hvc process

%%%%%

% fixed parameters
seed = 9038;
p.seed = seed;          % seed random number generator
p.n = 100;   %(100)           % n neurons
p.trainint = 10;  %(10)      % Time interval between inputs
p.nsteps = 100; %(100)         % time-steps to simulate -- each time-step is 1 
                        %   burst duration.
nstepsSubsong = 1000;   % time-steps to simulate for subsong stage
p.pin = .01;            % probability of external stimulation of at least 
                        %   one neuron at any time
k = 10;                 % number of training neurons
p.trainingInd = 1:k;    % index of training neurons
p.beta = .115;          % strength of feedforward inhibition
p.alpha = 30;   %(30)        % strength of neural adaptation
p.eta = .025;           % learning rate parameter
p.epsilon = .2;         % relative strength of heterosynaptic LTD
p.tau = 4;   %(4)             % time constant of adaptation
gammaStart= .01;        % strength of recurrent inhibition
gammaSplit =.18;  %(.18)      % increased strength of recurrent inhibition to 
                        %   induce splitting
wmaxStart = 1;          % single synapse hard bound
wmaxSplit = 2;          % single synapse hard bound to induce splitting 
                        %  (increased to encourage fewer stronger synapses)
mStart = 10;    %(10)        % desired number of synapses per neuron 
                        %   (wmax = Wmax/m)
Wmax = mStart*wmaxStart;% soft bound for weights of each neuron
mSplit = Wmax/wmaxSplit;% keep Wmax constant, change m & wmax to induce 
                        %   fewer stronger synapses
HowClamped = 10;        % give training neurons higher threshold
HowOn = 10;    %(10)         % higher inputs to training neurons

% how many iterations to run before plotting
nIterProto = 500;       % end of protosyllable stage
nIterPlotSplit1 = 492;  % number of splitting iterations before plotting 
                        %   intermediate splitting phase
nIterPlotSplit2 = 2000; % total number of splitting iterations

% parameters that change over development
protosyllableStage = [true(1,nIterProto) false(1,nIterPlotSplit2)]; 
splittingStage = [false(1,nIterProto) true(1,nIterPlotSplit2)];
gammas(protosyllableStage) = gammaStart;
gammas(splittingStage) = gammaSplit*sigmf(1:nIterPlotSplit2,[1/200 500]);
wmaxs(protosyllableStage) = wmaxStart;
wmaxs(splittingStage)     = wmaxSplit;
ms(protosyllableStage) = mStart;
ms(splittingStage)     = mSplit;

%Subsong Inputs
rng(seed)
isOnset = rand(1,nstepsSubsong)>.9; 
Input =-HowClamped*ones(k, nstepsSubsong); % clamp training neurons 
                        % (effectively giving them higher threshold)
Input(:,isOnset) = HowOn; 
bdyn = double(rand(p.n,nstepsSubsong)>=(1-p.pin)); % Random activation
bdyn(1:k,:) = Input; 
subsongInput = bdyn; 


figure(90); imagesc(bdyn);


%Protosyllable inputs
PsylInput = -HowClamped*ones(k, p.nsteps); %clamp training neurons 
                        % (effectively giving them higher threshold)
PsylInput(:,mod(1:p.nsteps,p.trainint)==1) = HowOn; % rhythmic activation 
                                                    %   of training neurons
       
figure(92); imagesc(PsylInput);                                                    
                                                    
%Alternating Inputs
AltInput =-HowClamped*ones(k, p.nsteps); 
AltInput(1:k,:) = HowOn;
AltInput(1:k,:) = AltInput(1:k,:) .* nifOut2;
AltInput(AltInput < 1) = -HowClamped;

figure(89); imagesc(AltInput)     


                    
%% Alternating differentiation: run simulation

% random initial weights
rng(seed);
w0 = 2*rand(p.n)*Wmax/p.n;

% subsong stage
pSubsong = p; 
pSubsong.gamma = gammas(1); 
pSubsong.wmax = wmaxs(1); 
pSubsong.m = ms(1); 
pSubsong.eta = 0; 
pSubsong.epsilon = 0; 
pSubsong.nsteps = nstepsSubsong; 
pSubsong.w = w0; 
pSubsong.input = subsongInput;

% Run subsong network
[wSubsong xdynSubsong] = HVCIter(pSubsong);
w = wSubsong;

% learning stages
for t = 1:(nIterProto+nIterPlotSplit2)  
    p.w = w;
    
    % set parameters that change over development
    p.gamma = gammas(t); 
    p.wmax = wmaxs(t); 
    p.m = ms(t); 
    % Construct input
    bdyn = double(rand(p.n,p.nsteps)>=(1-p.pin)); % Random activation
    bdyn(1:k,:) = protosyllableStage(t)*PsylInput+ ...
        splittingStage(t)*AltInput; % drive to seed neurons
    
    
    
    
    p.input = bdyn;
    
    
    % run one iteration
    [w xdyn] = HVCIter(p);    
    
    % save certain iterations for plotting later
    switch t
        case nIterProto; 
            wProto = w; 
            xdynProto = xdyn; 
        case nIterProto + nIterPlotSplit1; 
            wSplit1 = w; 
            xdynSplit1 = xdyn; 
        case nIterProto + nIterPlotSplit2;
            wSplit2 = w; 
            xdynSplit2 = xdyn; 
    end
end


perm = sortByAct(xdynSplit2);
figure; 
subplot(5,1,1:4); 
imagesc(xdynSplit2(perm,:)); 
subplot(5,1,5); 
imagesc(bdyn(1:k,:));


% %% Alternating differentiation: plotting parameters
figure(1)
isEPS = 0; 
clf
set(gcf, 'color', ones(1,3));

if isEPS 
    PlottingParams.msize = 8; 
    PlottingParams.linewidth = .25;
    set(0,'defaultAxesFontName', 'Arial')
    set(0,'defaultTextFontName', 'Arial')
    PlottingParams.labelFontSize = 7; 
    set(gcf, 'units','centimeters', 'position', [5 5 13.5 6])
else
    PlottingParams.msize = 10;
    PlottingParams.linewidth = .25;
    PlottingParams.labelFontSize = 7; 
end

PlottingParams.SeedColor = [.95 .5 1];
PlottingParams.Syl1Color = [1 0 0]; 
PlottingParams.Syl2Color = [0 0 1]; 
PlottingParams.ProtoSylColor = [0 0 0]; 
PlottingParams.ProtoSylBarColor = [.5 .5 .5];
PlottingParams.SubsongSylColor = [0 0 0]; 
PlottingParams.SubsongBarColor = [1 1 1]; 
PlottingParams.numFontSize = 5; 
PlottingParams.wplotmin = 0; 
PlottingParams.wplotmax = 2; % this should be wmaxSplit
PlottingParams.wprctile = 0; % plot all weights above this percentile.  
                             %  If nonzero, ignores wplotmin, wplotmax
PlottingParams.wperneuron = 6; % max outgoing weights plotted
PlottingParams.wperneuronIn = 9; % min incoming weights plotted
PlottingParams.totalPanels = 4; 
nplots = 4;
bottom = .1; 
height = .45; 
scale = .005; 
spacing = .75/(2*nplots); 

%% Alternating differentiation: plotting subsong
trainingNeuronsSubsong{1}.nIDs = 1:k;
trainingNeuronsSubsong{1}.tind = find(isOnset);
trainingNeuronsSubsong{1}.candLat = 1:2*p.trainint; 
trainingNeuronsSubsong{1}.thres = 12; % criteria for participation during 
                                      %  subsong (thres from testLatSig -- 
                                      %  must fire at consistent latency 
                                      %  more than 12 times in the bout of 
                                      %  ~100 syllables to count as 
                                      %  participating)

PlottingParams.thisPanel = 1; 
PlottingParams.Hor = 1;
plotSubsong(wSubsong, xdynSubsong, trainingNeuronsSubsong, PlottingParams)

%% Alternating differentiation: plotting protosylable
trainingNeuronsPsyl{1}.nIDs = 1:k;
trainingNeuronsPsyl{2}.nIDs = 1:k;
trainingNeuronsPsyl{1}.tind = find(mod(1:p.nsteps, p.trainint)==1);
trainingNeuronsPsyl{2}.tind = find(mod(1:p.nsteps, p.trainint)==1);
trainingNeuronsPsyl{1}.candLat = 1:p.trainint; 
trainingNeuronsPsyl{2}.candLat = 1:p.trainint; 
trainingNeuronsPsyl{1}.thres = 4; % criteria for participation during 
                                  %  protosyllable stage (thres from 
                                  %  testLatSig -- must fire at consistent 
                                  %  latency more than 4 times in the bout 
                                  %  of 10 syllables to count as 
                                  %  participating)
trainingNeuronsPsyl{2}.thres = 4; 

PlottingParams.thisPanel = 2; 
subplot('position', ...
    [PlottingParams.thisPanel/nplots-.9/nplots, .6, .9/nplots, .35])
plotHVCnet(wProto,xdynProto,p.trainint,trainingNeuronsPsyl,PlottingParams)
set(gca, 'color', 'none');
PlottingParams.axesPosition = ...
    [PlottingParams.thisPanel/nplots-2*spacing, bottom, 40*scale, height];
plotAlternating(wProto, xdynProto, p.trainint, ...
    trainingNeuronsPsyl, PlottingParams)
set(gca, 'color', 'none')

%% Alternating differentiation: plotting splitting stages
trainingNeuronsAlt{1}.nIDs = 1:k/2;
trainingNeuronsAlt{2}.nIDs = (k/2+1):k;
trainingNeuronsAlt{1}.tind = find(mod(1:p.nsteps, 2*p.trainint)==1);
trainingNeuronsAlt{2}.tind = find(mod(1:p.nsteps, ...
                                2*p.trainint)==p.trainint+1);
trainingNeuronsAlt{1}.candLat = 1:p.trainint; 
trainingNeuronsAlt{2}.candLat = 1:p.trainint; 
trainingNeuronsAlt{1}.thres = 2; % criteria for participation during 
                                 %  splitting stage (thres from testLatSig 
                                 %  -- must fire at consistent latency 
                                 %  more than 2 times in the bout of 5 
                                 %  syllables (of each type) to count 
                                 %  as participating)
trainingNeuronsAlt{2}.thres = 2; 

PlottingParams.thisPanel = 3;
subplot('position', ...
    [PlottingParams.thisPanel/nplots-.9/nplots, .6, .9/nplots, .35])
plotHVCnet(wSplit1,xdynSplit1,p.trainint,trainingNeuronsAlt,PlottingParams)
set(gca, 'color', 'none');
PlottingParams.axesPosition = ...
    [PlottingParams.thisPanel/nplots-2*spacing, bottom, 40*scale, height];
plotAlternating(wSplit1, xdynSplit1, p.trainint, ...
    trainingNeuronsAlt, PlottingParams)
set(gca, 'color', 'none')

PlottingParams.thisPanel = 4;
subplot('position', ...
    [PlottingParams.thisPanel/nplots-.9/nplots, .6, .9/nplots, .35])
plotHVCnet(wSplit2,xdynSplit2,p.trainint,trainingNeuronsAlt,PlottingParams)
set(gca, 'color', 'none');
PlottingParams.axesPosition = ...
    [PlottingParams.thisPanel/nplots-2*spacing, bottom, 40*scale, height];
plotAlternating(wSplit2, xdynSplit2, p.trainint, ...
    trainingNeuronsAlt, PlottingParams)
set(gca, 'color', 'none')
