# Supplementary material for: An avian cortical circuit for chunking tutor song syllables into simple vocal-motor units
Source: Nat Commun. 2020 Oct 6;11:5029. doi: 10.1038/s41467-020-18732-x (PMC7538968; doi:10.1038/s41467-020-18732-x)
Supplement: Supplementary file 5 — Supplementary Code 1 [file 41467_2020_18732_MOESM5_ESM.zip › NIf Paper - code to publish - Sept2020/NIf to HVC Model/nifToHVC_process.m]

%% this function turns nif output into hvc input

%%%
% Proper way to run Nif to HVC model:
%   First, run NIf_mainScript_outputAltDiff (or any other version of the
%       NIf model that outputs A, ordering and singTS)
%   Second, run nifToHVC_process (THIS SCRIPT)
%   Third, run AlternatingDifferentiation_nifHVC
%%%

nifOut2 = A(ordering, singTS);

notDS = zeros(100,100);
keyTS = 10:10:1000;
for tIdx = 1:length(keyTS)
    thisKey = keyTS(tIdx);
    thisSlice = nifOut2(:,thisKey-9:thisKey);
    thisAvg = mean(thisSlice,2);
    
    notDS(:,tIdx) = thisAvg;
end

% figure; imagesc(notDS)

%%
notDS2 = zeros(10,100);
keyIdx = 10:10:100;
for cellIdx = 1:length(keyIdx)
    thisKey = keyIdx(cellIdx);
    thisSlice = notDS(thisKey-9:thisKey,:);
    thisAvg = mean(thisSlice,1);
    
    notDS2(cellIdx,:) = thisAvg;
end

% figure; imagesc(notDS2)

%%
notDS2(notDS2 >= 0.05) = 1;
notDS2(notDS2 < 0.05) = 0;

nifOut2 = notDS2;


goodMask = zeros(size(nifOut2));
goodMask(:,[1:10:100]) = 1;

nifOut2 = nifOut2 .* goodMask;


figure(88); imagesc(nifOut2);

save('nifOut2.mat', 'nifOut2')
